# Supplementary material for: Landscape Heterogeneity Drives Plant Assemblage Dynamics and Invasibility of Semi-Natural Grasslands Under the Long-Term Invasion of Ageratina adenophora
Source: Plants (Basel). 2026 Mar 11;15(6):862. doi: 10.3390/plants15060862 (PMC13030750; doi:10.3390/plants15060862)
Supplement: Supplementary file 1 [file plants-15-00862-s001.zip]

Archive with 1 entries (1 files):
- plants-4150051-supplementary.pdf
